# Supplementary material for: The Inducible Intein-Mediated Self-Cleaving Tag (IIST) System: A Novel Purification and Amidation System for Peptides and Proteins
Source: Molecules. 2021 Sep 30;26(19):5948. doi: 10.3390/molecules26195948 (PMC8512742; doi:10.3390/molecules26195948)
Supplement: Supplementary file 1 [file molecules-26-05948-s001.zip]

Archive with 1 entries (1 files):
- molecules-1369667-supplementary.pdf
